# Supplementary material for: Association between the neutrophil-to-lymphocyte ratio and preeclampsia: a systematic review and meta-analysis of observational studies
Source: Front Public Health. 2026 Jun 30;14:1865278. doi: 10.3389/fpubh.2026.1865278 (PMC13366881; doi:10.3389/fpubh.2026.1865278)
Supplement: Supplementary file 4 [file Table_1.xlsx]

## Sheet: S1_Study_Characteristics
Study	PE (n)	Control (n)	PE mean (NLR)	PE SD (NLR)	Control mean (NLR)	Control SD (NLR)	Included in meta-analysis	Notes
Kirbas 2015	614	320	4.27	2.37	3.23	1.33	Yes
Gezer 2016	209	221	3.8	1.5	3.1	1.3	Yes
Serin 2016	77	30	5.68	4.36	3.9	2.3	Yes
Jeon 2017	68	86	6.2	4.9	4.3	1.6	Yes
Sachan 2017	50	51	3.66	1.11	3.14	1.14	Yes
Gogoi 2019	67	67	6.8	7.6	3	0.98	Yes
Panwar 2019	64	376	5.55	0.81	4.55	0.66	Yes
Oglak 2021	201	100	4.46	1.63	3.1	1.1	Yes
Thombare 2023	70	70	3.52	1.05	3.22	0.88	Yes
Sanjeewa 2024	24	356	3.79	0.88	2.71	0.7	Yes
Gupta 2025	30	70	4.02	1.1	3.13	0.8	Yes
Kurtoglu 2015	130	73					No	Excluded (reported as median/IQR)
Yucel 2017	109	110					No	Excluded (no mean/SD available)
Kim 2018							No	Excluded (no extractable NLR data)
