# Supplementary material for: Association between the neutrophil-to-lymphocyte ratio and preeclampsia: a systematic review and meta-analysis of observational studies
Source: Front Public Health. 2026 Jun 30;14:1865278. doi: 10.3389/fpubh.2026.1865278 (PMC13366881; doi:10.3389/fpubh.2026.1865278)
Supplement: Supplementary file 5 [file Table_2.xlsx]

## Sheet: S2_Quality_Assessment
Study	Selection	Comparability	Outcome	Total score	Quality
Kurtoglu 2015	3	2	2	7	High
Kirbas 2015	3	2	2	7	High
Gezer 2016	3	2	2	7	High
Serin 2016	3	2	2	7	High
Yucel 2017	3	2	2	7	High
Jeon 2017	3	2	2	7	High
Kim 2018	3	2	2	7	High
Sachan 2017	3	2	2	7	High
Gogoi 2019	3	2	2	7	High
Panwar 2019	3	2	2	7	High
Oglak 2021	3	2	2	7	High
Thombare 2023	3	2	2	7	High
Sanjeewa 2024	3	2	2	7	High
Gupta 2025	3	2	2	7	High
