# Supplementary material for: Association between the neutrophil-to-lymphocyte ratio and preeclampsia: a systematic review and meta-analysis of observational studies
Source: Front Public Health. 2026 Jun 30;14:1865278. doi: 10.3389/fpubh.2026.1865278 (PMC13366881; doi:10.3389/fpubh.2026.1865278)
Supplement: Supplementary file 6 [file Table_3.xlsx]

## Sheet: S3_Search_Strategy
Database	Search strategy	Search date	Records
PubMed	("preeclampsia" OR "pre-eclampsia") AND ("neutrophil lymphocyte ratio" OR "neutrophil-to-lymphocyte ratio" OR NLR) AND (pregnancy OR pregnant OR maternal)	9 March 2026	163
Embase	('preeclampsia'/exp OR preeclampsia OR 'pre-eclampsia') AND ('neutrophil lymphocyte ratio' OR 'neutrophil-to-lymphocyte ratio' OR NLR) AND (pregnancy OR pregnant)	9 March 2026	209
Web of Science Core Collection	(preeclampsia OR pre-eclampsia) AND ("neutrophil lymphocyte ratio" OR "neutrophil-to-lymphocyte ratio" OR NLR) AND (pregnancy OR pregnant OR maternal)	9 March 2026	140
