# Supplementary material for: Association between the neutrophil-to-lymphocyte ratio and preeclampsia: a systematic review and meta-analysis of observational studies
Source: Front Public Health. 2026 Jun 30;14:1865278. doi: 10.3389/fpubh.2026.1865278 (PMC13366881; doi:10.3389/fpubh.2026.1865278)
Supplement: Supplementary file 7 [file Table_4.xlsx]

## Sheet: Sensitivity analyses
Analysis	SMD (95% CI)	P value	I² (%)	τ²	Notes
DerSimonian-Laird random-effects primary model	0.76 (0.54-0.98)	<0.001	84.8	0.111	Primary analysis
Hartung-Knapp adjustment	0.76 (0.49-1.03)	<0.001	84.8	0.111	Sensitivity analysis using t-based uncertainty
REML random-effects sensitivity analysis	0.76 (0.53-1.00)	<0.001	84.8	0.13	Alternative between-study variance estimator
Paule-Mandel random-effects sensitivity analysis	0.76 (0.53-1.00)	<0.001	84.8	0.132	Alternative between-study variance estimator
Fixed-effect model	0.67 (0.59-0.75)	<0.001	-	-	For comparison only
Excluding Panwar 2019	0.68 (0.50-0.85)	<0.001	73	0.054	Most influential study in heterogeneity diagnostics
Excluding Gupta 2025	0.74 (0.51-0.98)	<0.001	85.9	0.115	Sensitivity analysis excluding a study with potential methodological and indexing-related concerns
Leave-one-out omitted study	SMD (95% CI)	P value	I² (%)	τ²	Interpretation
Kirbas 2015	0.79 (0.54-1.05)	<0.001	84.1	0.138	No individual study removal eliminated the association.
Gezer 2016	0.79 (0.54-1.04)	<0.001	85.5	0.134	No individual study removal eliminated the association.
Serin 2016	0.78 (0.54-1.01)	<0.001	86.3	0.119	No individual study removal eliminated the association.
Jeon 2017	0.78 (0.54-1.02)	<0.001	86.2	0.122	No individual study removal eliminated the association.
Sachan 2017	0.79 (0.55-1.03)	<0.001	86.1	0.118	No individual study removal eliminated the association.
Gogoi 2019	0.77 (0.53-1.01)	<0.001	86.3	0.122	No individual study removal eliminated the association.
Panwar 2019	0.68 (0.50-0.85)	<0.001	73	0.054	No individual study removal eliminated the association.
Oglak 2021	0.74 (0.50-0.99)	<0.001	85.4	0.121	No individual study removal eliminated the association.
Thombare 2023	0.81 (0.57-1.04)	<0.001	85.2	0.112	No individual study removal eliminated the association.
Sanjeewa 2024	0.70 (0.49-0.90)	<0.001	82.2	0.087	No individual study removal eliminated the association.
Gupta 2025	0.74 (0.51-0.98)	<0.001	85.9	0.115	No individual study removal eliminated the association.
